# Supplementary material for: Anti-Inflammatory Effects of Heliangin from Jerusalem Artichoke (Helianthus tuberosus) Leaves Might Prevent Atherosclerosis
Source: Biomolecules. 2022 Jan 6;12(1):91. doi: 10.3390/biom12010091 (PMC8774036; doi:10.3390/biom12010091)
Supplement: Supplementary file 1 [file biomolecules-12-00091-s001.zip]

Archive with 1 entries (1 files):
- biomolecules-1523959-supplementary.pdf
